# Supplementary material for: Resequencing of a Pekin duck breeding population provides insights into the genomic response to short-term artificial selection
Source: Gigascience. 2023 Mar 27;12:giad016. doi: 10.1093/gigascience/giad016 (PMC10041536; doi:10.1093/gigascience/giad016)
Supplement: giad016_Supplemental_Figures_and_Tables [file giad016_supplemental_figures_and_tables.zip]

Archive with 2 entries (2 files):
- Supplementary Figure.docx
- SupplementaryTable.xlsx
