# Supplementary material for: Resequencing of a Pekin duck breeding population provides insights into the genomic response to short-term artificial selection
Source: Gigascience. 2023 Mar 27;12:giad016. doi: 10.1093/gigascience/giad016 (PMC10041536; doi:10.1093/gigascience/giad016)
Supplement: giad016_Supplemental_Figures_and_Tables [file giad016_supplemental_figures_and_tables.zip › SupplementaryTable.xlsx]

## Sheet: Supplementary Table1
S1 Table Summary of sequencing data
Read type	Paird / not	Sequencing Platform	Total Data (Gb)	Depth (X)
Pacbio	no	RSII/Sequel	65.9	50
BioNano	NA	NA	49	41
Hi-C	yes	Illumina HiSeq X Ten	106	82

## Sheet: Supplementary Table2
S2 Table Summary of Hi-C reads mapping results.
Mapping information	Read pairs	Percentage
Total pairs processed	1063446129	1
Unmapped pairs	34363829	0.0003231
Low quality pairs	0	0
Unique paired alignments	593522905	0.0055811
Multiple pairs alignments	204539369	0.0019234
Pairs with singleton	231020026	0.0021724
Low quality singleton	0	0
Unique singleton alignments	0	0
Multiple singleton alignments	0	0
Reported pairs	593522905	0.0055811
Valid interaction pairs	371642268	0.34947
Dangling end pairs	157314712	0.147929
Re-ligation pairs	33556459	0.0315545
Self cycle pairs	995560	0.0936164
Single-end pairs	0	0
Dumped pairs	30013906	0.0282233

## Sheet: Supplementary Table3
S3 Table Comparison of genome assemblies between the IASCAAS_PekingDuck_PBH1.5 and BGI_duck_1.0.
IASCAAS_PekingDuck_PBH1.5 and BGI_duck_1.0	IASCAAS_PekingDuck_PBH1.5	BGI_duck_1.0
Total genome length(Gb)	1.126	1.105
Total ungapped length(Gb)	1.123	1.07
Number of contigs	73853	227448
ContigN50(bp)	36805	26114
Number of scaffolds	2150	78487
Scaffold N50(bp)	76129154	1233631

## Sheet: Supplementary Table4
S4 Table Number of ducks used for 10 generations genome re-sequencing and mapping summary.
Generation	Sample ID	Depth(x)	Mapping rate(%)
1	2005-01214	6.7564	94.43
1	2005-01218	6.8963	94.64
1	2005-01523	6.7249	94.39
1	2005-03223	6.8709	94.76
1	2005-09326	6.8011	95.09
1	2005-09522	7.94	94.77
1	2005-10425	7.1075	94.69
1	2005-16319	6.8496	94.95
1	2005-17104	7.3369	94.38
1	2005-21327	6.6951	93.8
1	2005-21513	6.78	94.99
1	2005-26312	6.9931	94.67
1	2005-27224	6.8706	94.63
1	2005-28235	7.5429	94.47
1	2005-30422	6.6331	94.59
1	2005-33304	6.6284	94.48
1	2005-35510	6.8945	94.8
1	2005-38308	7.4767	94.55
1	2005-40302	8.0138	94.62
1	2005-40401	6.8131	95.05
1	2005-40403	7.2285	94.03
1	2005-42105	7.4775	95.57
1	2005-47217	6.9885	94.38
1	2005-47308	6.9598	87.89
1	2005-47310	7.0308	95.26
1	2005-48409	7.0519	95.17
1	2005-48503	6.5917	94.72
4	2008-06417	7.7787	95.52
4	2008-10531	6.7607	94.35
4	2008-12454	7.1762	94.73
4	2008-182	7.3105	95.09
4	2008-183	7.2915	95.22
4	2008-184	6.8035	95.38
4	2008-185	6.7888	94.68
4	2008-186	7.3175	95.51
4	2008-187	6.8742	95.33
4	2008-188	7.2097	95.24
4	2008-189	7.1657	95.27
4	2008-190	7.2167	95.22
4	2008-191	7.6793	94.69
4	2008-192	7.0226	95.44
4	2008-194	7.9789	95.18
4	2008-30432	7.5143	94.59
4	2008-34321	7.5307	95.29
4	2008-40321	7.0748	95.26
4	2008-47240	7.0303	93.9
4	2008-48431	7.6254	95.51
4	2008-49577	6.5407	94.65
4	2008-53541	7.5573	95.62
4	2008-5439	6.6864	94.26
4	2008-5541	7.0288	95.2
4	2008-947	6.7883	94.39
4	2008-949	6.9335	94.03
4	2008-950	6.9644	94.58
4	2008-952	6.6169	94.71
4	2008-953	7.7039	95.18
4	2008-1103	6.2648	93.7
7	2011-082104	6.8867	94.5
7	2011-1103	6.7067	93.69
7	2011-1907	7.0201	94.55
7	2011-1908	6.6802	95.08
7	2011-1909	6.5283	93.79
7	2011-1910	7.0735	94.49
7	2011-1911	7.1797	94.59
7	2011-1912	7.413	95.5
7	2011-1913	7.0702	94.76
7	2011-1916	7.0684	94.85
7	2011-221103	7.3226	95.63
7	2011-221107	7.8936	95.46
7	2011-272105	6.6548	94.3
7	2011-342103	7.0551	94.19
7	2011-392102	7.4944	95.15
7	2011-392105	7.7887	95.17
7	2011-392109	6.9815	94.09
7	2011-431107	7.3649	94.68
7	2011-432106	7.0388	95
7	2011-452101	6.528	94.91
7	2011-461102	7.4119	94.62
7	2011-461104	7.2167	94.19
7	2011-491110	6.8533	94.33
7	2011-591104	6.639	93.72
7	2011-651101	7.6829	95.72
7	2011-681107	6.6693	95.26
7	2011-772161	6.9846	94.6
7	2011-852105	7.0222	94.57
7	2011-871108	6.7956	94.37
7	2011-881103	7.8923	94.74
10	2014-0003	6.6024	94.81
10	2014-3347	7.6055	95.28
10	2014-3408	7.233	94.51
10	2014-3462	7.3954	95.8
10	2014-3518	6.8998	94.2
10	2014-3529	7.0414	93.81
10	2014-3536	7.1041	93.95
10	2014-3540	6.9259	95.13
10	2014-3554	6.9772	94.76
10	2014-3623	7.3321	95.54
10	2014-3648	6.7599	95.85
10	2014-3702	6.9204	94.98
10	2014-3719	6.4892	95.21
10	2014-3724	7.1322	95.97
10	2014-3743	6.992	94.01
10	2014-3748	7.2174	95.87
10	2014-3775	7.0842	95.25
10	2014-3867	7.0358	94.68
10	2014-3916	6.9801	94.88
10	2014-3973	7.1744	95.69
10	2014-3994	6.8233	94.52
10	2014-4029	7.0066	95.42
10	2014-4035	7.5892	94.94
10	2014-4241	6.8625	95.88
10	2014-4273	7.0511	94.94
10	2014-4352	6.9723	95.3
10	2014-4374	7.1216	93.98
10	2014-4410	7.4837	94.56
10	2014-4461	6.8812	95.16
10	2014-4523	6.2648	93.71

## Sheet: Supplementary Table5
S5 Table Genomic SNP statistics.
Generation	SNPs	Intergenic region	Gene region			Intron region		dN/dS
			Intron	Exon	UTR	Synonymous mutations	Non-synonymous mutations
G1	8332296	2788025	21004718	704935	495508	206980	76372	0.369
		0.09222	0.69476	0.02332	0.01639	0.00685	0.00253
G4	8243474	2752408	20809481	713871	449431	212836	78064	0.367
		0.09162	0.6927	0.02376	0.01663	0.00708	0.0026
G7	9158201	3076252	22806863	811598	572404	246228	90479	0.367
		0.09224	0.68384	0.02434	0.01716	0.00738	0.00271
G10	8661582	2894401	21833445	741895	516193	215598	79714	0.37
		0.09171	0.69179	0.02351	0.01635	0.00683	0.00253

## Sheet: Supplementary Table6
S6 Table Distributions of SNP counts in the different delta allele frequency bins for coding sequences, introns and UTRs
All		Coding				Intron				UTR
ΔAF Bina	SNP number	Observed Coding	Expected Coding	Coding Pb	Coding Mc	Observed Intron	Expected Intron	Intron Pb	Intron Mc	Observed UTR	Expected UTR	UTR Pb	UTR Mc
0-0.05	3768123	41388	40950.5	0.0306344	0.0153302	2271293	2.29005e+06	2.84512e-35	0.0118637	82318	82047.2	0.344401	0.00475434
0.05-0.1	2380351	25255	25868.8	0.000135641	0.0346415	1442338	1.44664e+06	0.00034806	0.00429649	51070	51829.8	0.00084562	0.0213058
0.1-0.15	1214407	12998	13197.7	0.0821309	0.0219986	744941	738046	1.01209e-15	0.0134146	26060	26442.5	0.0186558	0.0210225
0.15-0.2	604614	6692	6570.72	0.134596	0.0263868	374339	367449	6.20575e-30	0.0267995	13632	13164.9	4.67672e-05	0.0503034
0.2-0.25	275878	3146	2998.14	0.00692517	0.069452	173184	167663	1.94002e-41	0.0467438	6129	6006.97	0.115381	0.0290138
0.25-0.3	121044	1374	1315.46	0.106522	0.0628142	76162	73563.6	9.66857e-22	0.0500802	2727	2635.61	0.0750634	0.0491756
0.3-0.35	48510	563	527.188	0.11883	0.0948165	30483	29481.6	5.46557e-09	0.0481913	1180	1056.26	0.000140409	0.159825
0.35-0.4	15285	177	166.112	0.398211	0.0915966	9561	9289.34	0.00482338	0.0415854	403	332.816	0.000119508	0.276056
0.4-0.45	4160	51	45.2093	0.389114	0.173877	2505	2528.21	0.644399	0.0133044	97	90.5799	0.499951	0.0987937
0.45-0.5	1137	7	12.3565	0.127555	0.819842	583	691.003	3.98037e-05	0.245196	15	24.7571	0.0498834	0.722877
0.5-0.55	215	2	2.33654	0.825743	0.224373	131	130.665	0.976591	0.0036987	6	4.68141	0.542243	0.358018
a Binned delta allele frequencies (ΔAF) for the contrast G10 generation vs. G1 generation. ΔAF were calculated as: ΔAF=abs(G10 allele frequency - G1 allele frequency)
b Statistical significance of deviations from expected values were tested with a standard c2–analysis (d.f.=1)
c M values were calculated by comparing the frequency of SNPs in a given annotation category in a specific bin with the corresponding frequency across all bins (log2 fold change observed vs. expected SNP count).

## Sheet: Supplementary Table7
S7 Table Overlapping regions between the analysis results of FST and XP-EHH.
Chr	Position	Fst	XP-EHH
1	3285001	0.108386	-2.65374
1	3955001	0.1052	-1.8544
1	3960001	0.106691	-1.73089
1	3965001	0.111993	-1.74371
1	3970001	0.103331	-1.55085
1	142110001	0.113545	1.57347
1	142115001	0.109193	1.6287
1	142190001	0.104934	1.82989
1	167050001	0.132794	-1.80529
1	167055001	0.131478	-1.59117
1	167060001	0.122962	-1.5234
1	199285001	0.150101	1.93036
1	199290001	0.119847	1.9834
2	79340001	0.130551	-2.02082
2	79345001	0.142424	-2.25211
2	79350001	0.138601	-2.26848
2	79355001	0.103942	-2.15307
2	79360001	0.104188	-2.12422
2	79365001	0.116708	-2.0248
2	79370001	0.130443	-1.86381
2	79375001	0.136462	-1.65468
2	79380001	0.126398	-1.65707
2	79455001	0.103238	-1.53873
2	96105001	0.103891	1.50384
2	120915001	0.111064	1.71378
2	123580001	0.107501	1.59524
2	123585001	0.111257	1.78653
2	126320001	0.111855	1.51791
2	126365001	0.111483	1.73485
2	126370001	0.122032	1.7438
2	133230001	0.122924	1.66407
2	133235001	0.130569	1.65434
2	155470001	0.112153	1.60987
2	155475001	0.1042	1.605
3	185001	0.238556	-1.92168
3	190001	0.224763	-1.87823
3	195001	0.175106	-1.80397
3	200001	0.131086	-1.80622
3	205001	0.119286	-1.84842
3	210001	0.161587	-1.79894
3	215001	0.216154	-1.71819
3	220001	0.292053	-1.69303
3	225001	0.259692	-1.73195
3	230001	0.21381	-1.75747
3	235001	0.190765	-1.89289
3	240001	0.24545	-1.9631
3	245001	0.235163	-1.98858
3	250001	0.218777	-1.93479
3	255001	0.275663	-1.88131
3	260001	0.264574	-1.86227
3	265001	0.258631	-1.79901
3	270001	0.258099	-1.74702
3	275001	0.214245	-1.77958
3	280001	0.199697	-1.78652
3	285001	0.150459	-1.69808
3	290001	0.134444	-1.72276
3	295001	0.183217	-1.83793
3	300001	0.203211	-1.97837
3	305001	0.202512	-1.99533
3	310001	0.21106	-1.95597
3	315001	0.179385	-1.93799
3	320001	0.174577	-1.91346
3	325001	0.224801	-2.01116
3	330001	0.235149	-2.17265
3	335001	0.221331	-2.38619
3	340001	0.199155	-2.41979
3	345001	0.202642	-2.35091
3	350001	0.123922	-2.0239
3	355001	0.128049	-2.06242
3	360001	0.162578	-2.06718
3	380001	0.17078	-1.84204
3	385001	0.245884	-2.4516
3	390001	0.18555	-2.74062
3	395001	0.11334	-2.60359
3	405001	0.106189	-2.32091
3	410001	0.143981	-2.52463
3	415001	0.16161	-2.40885
3	420001	0.133219	-1.48383
3	1865001	0.147998	-1.51875
3	1870001	0.143941	-1.63243
3	1875001	0.132734	-1.62285
3	1880001	0.131195	-1.57787
3	1895001	0.117427	-1.56631
3	1900001	0.140794	-1.50865
3	2830001	0.120257	-1.72069
3	2845001	0.123081	-1.78269
3	2850001	0.141375	-1.82827
3	2855001	0.166274	-1.79222
3	2860001	0.11163	-1.52385
3	18765001	0.105798	1.51848
3	32035001	0.113126	2.06772
3	32040001	0.147658	1.49209
3	32075001	0.111805	1.56529
3	48010001	0.106271	1.52706
3	48020001	0.121027	1.48336
3	48025001	0.134354	1.74423
3	48030001	0.142143	1.94883
3	48035001	0.135421	1.9246
3	48225001	0.156343	1.66535
3	48255001	0.107558	1.93672
3	49320001	0.106063	1.60998
3	49345001	0.105398	1.57443
3	51370001	0.109184	1.5981
3	51415001	0.111544	1.75694
3	51420001	0.112859	1.72007
3	90840001	0.104716	-1.56298
3	98995001	0.153244	-1.48764
3	99000001	0.143935	-1.62405
3	99005001	0.151168	-1.61908
3	99010001	0.162902	-1.48041
3	99015001	0.154186	-1.6362
3	99020001	0.180548	-1.84269
3	99025001	0.192138	-1.82462
3	99030001	0.179809	-1.90215
3	99035001	0.170724	-1.97304
3	99040001	0.171661	-2.1489
3	99045001	0.161849	-2.10013
3	99050001	0.137953	-1.77623
3	99055001	0.144323	-1.56659
3	99060001	0.151342	-1.50019
3	99065001	0.142417	-1.71441
3	99070001	0.125849	-1.77828
3	99075001	0.118111	-1.79834
3	105210001	0.114729	-1.48671
3	105215001	0.133351	-1.52835
3	105255001	0.124801	-1.64952
3	105260001	0.148901	-1.6277
3	105265001	0.131288	-1.62655
3	105270001	0.12222	-1.63503
3	116990001	0.163077	-1.68223
3	116995001	0.114227	-1.7958
4	51870001	0.110085	1.51579
5	9455001	0.105067	1.81717
5	9475001	0.114262	1.7703
5	27695001	0.113281	-1.57092
5	45800001	0.129818	-1.62853
5	45805001	0.133674	-1.56455
5	57310001	0.128314	1.48426
5	58610001	0.123017	-1.86797
5	58615001	0.105707	-1.84401
5	58665001	0.104816	-1.57522
6	21185001	0.21267	-1.93935
6	21190001	0.229213	-1.88921
9	15905001	0.106198	1.5163
9	15910001	0.106888	1.50861
9	15915001	0.105987	1.48311
9	15945001	0.116266	1.51797
9	22400001	0.162662	1.47477
9	22405001	0.168356	1.55489
11	2535001	0.115222	1.51285
11	2540001	0.105244	1.53916
11	4640001	0.144546	1.48023
11	7020001	0.10807	1.68955
11	10375001	0.105376	-1.66807
11	11945001	0.114718	1.70874
11	11950001	0.125871	1.7158
11	11955001	0.136011	1.70598
11	11960001	0.118985	1.67554
11	11965001	0.103061	1.69038
11	11985001	0.112564	1.72492
11	12000001	0.107098	1.77605
11	12030001	0.120005	1.61403
11	12035001	0.106762	1.59694
12	3125001	0.10349	1.81857
12	9550001	0.110151	1.62661
16	3095001	0.14821	1.6837
16	3100001	0.127629	1.69503
16	3105001	0.109505	1.68074
16	3415001	0.123168	2.43224
16	3420001	0.191028	2.27207
16	3425001	0.245488	2.23653
16	3430001	0.147122	2.47331
16	3435001	0.112449	2.83504
16	3440001	0.117094	2.84571
16	3445001	0.118784	2.78327
16	3455001	0.107479	2.95624
16	3460001	0.125232	3.06753
16	3465001	0.142432	3.11124
16	3470001	0.202568	2.92222
16	3475001	0.212483	2.77343
16	3480001	0.186893	2.67586
16	3485001	0.218246	2.86016
16	3490001	0.164651	1.65455
19	7075001	0.105966	1.51686
19	7080001	0.104914	1.53963
19	7085001	0.126898	1.54727
19	7090001	0.123393	1.4885
Pairwise fixation index values (Fst) and cross-population extended haplotype homozygosity (XP-EHH) values are calculated in 10-kb windows sliding in 5-kb steps. The top 1% of the overlap regions between the analysis results of Fst and XP-EHH were considered as candidate regions.

## Sheet: Supplementary Table8
S8 Table Summary of putative regions on the genome.
Chr	Position Start	Position End	Gene number
1	3285001	3295000	3
1	3955001	3980000	1
1	142110001	142125000	0
1	142190001	142200000	0
1	167050001	167070000	1
1	199285001	199300000	0
2	79340001	79390000	1
2	79455001	79465000	1
2	96105001	96115000	1
2	120915001	120925000	1
2	123580001	123595000	1
2	126365001	126380000	1
2	133230001	133245000	1
2	155470001	155485000	1
3	185001	430000	6
3	1865001	1910000	3
3	2830001	2870000	1
3	18765001	18775000	1
3	32035001	32050000	1
3	32075001	32085000	2
3	48010001	48045000	1
3	48225001	48235000	1
3	48255001	48265000	0
3	49320001	49330000	1
3	49345001	49355000	1
3	51370001	51380000	1
3	51415001	51430000	1
3	90840001	90850000	1
3	98995001	99085000	1
3	105210001	105280000	2
3	116990001	117005000	2
4	51870001	51880000	1
5	9455001	9465000	2
5	9475001	9485000	0
5	27695001	27705000	2
5	45800001	45815000	0
5	57310001	57320000	1
5	58610001	58625000	1
5	58665001	58675000	1
6	21185001	21200000	1
9	15905001	15925000	1
9	15945001	15955000	1
9	22400001	22415000	1
11	2535001	2550000	1
11	4640001	4650000	1
11	7020001	7030000	1
11	10375001	10385000	1
11	11945001	12045000	1
12	3125001	3135000	1
12	9550001	9560000	0
16	3095001	3115000	0
16	3415001	3500000	1
19	7075001	7100000	1
Total			59
These regions sum to 2.06 Mb and ~2.14 Mb were annotated into 65 genes.

## Sheet: Supplementary Table9
S9 Table The significant SNPs of GWAS analyses.
Chr	Position	Gene	-log(P-value)	Location
1	5622923	SYTL2	8.9502	intron_variant
1	5723466	PICALM	10.0104	intron_variant
3	416692	UTP25_intergenic_SYT14	9.19399	intron_variant
3	26915521	WDR64	9.11013	intron_variant
4	54422938	ARAP2_intergenic_PCDH8	9.5898	intergenic_region
4	54620170	ARAP2_intergenic_PCDH7	10.8778	intergenic_region
6	11671115	SORCS1_intergenic_SORCS3	9.0445	intergenic_region
6	31315414	PCDH15	9.296	intron_variant
9	22402670	DOCK10_intergenic_IRS1	9.00046	intergenic_region
9	22402672	DOCK10_intergenic_IRS1	9.00046	intergenic_region
9	22403687	DOCK10_intergenic_IRS1	9.15333	intergenic_region
9	22410771	DOCK10_intergenic_IRS1	9.35494	intergenic_region
9	22411188	DOCK10_intergenic_IRS1	9.96638	intergenic_region
9	22411207	DOCK10_intergenic_IRS1	10.1201	intergenic_region
9	22411218	DOCK10_intergenic_IRS1	9.04532	intergenic_region
9	22411858	DOCK10_intergenic_IRS1	8.95802	intergenic_region
9	22414132	DOCK10_intergenic_IRS1	9.15945	intergenic_region
9	22419007	DOCK10_intergenic_IRS1	9.11406	intergenic_region
9	22419319	DOCK10_intergenic_IRS1	9.76288	intergenic_region
9	22419327	DOCK10_intergenic_IRS1	8.97066	intergenic_region
9	22421792	DOCK10_intergenic_IRS1	9.35354	intergenic_region
16	3467244	FBRSL1	9.39874	intron_variant
We performed GWAS analyses of breast muscle weight. The Bonferroni significance threshold of the GWAS was −log10 P > 8.94. There were 22 SNPs that passed the Bonferroni significance threshold. These SNPs are located in non-coding sequences.

## Sheet: Supplementary Table10
S10 Table Putative CNVRs under artificial selection.
Chr	Length(kb)	Start(bp)	End(bp)	RFD
1	2.999	1886501	1889500	-0.0939136
1	26.999	10952501	10979500	0.325756
1	1.999	13142001	13144000	0
1	2.999	25575501	25578500	0
1	11.999	27028501	27040500	0.0440208
1	5.499	47268501	47274000	-0.278802
1	5.499	59064501	59070000	-0.220106
1	23.999	69622501	69646500	0.393256
1	7.999	73716001	73724000	0
1	11.499	84708001	84719500	-0.193692
1	6.499	97956001	97962500	0.0909751
1	8.999	98091501	98100500	-0.0909751
1	30.499	105523501	105554000	-0.181954
1	7.499	116873501	116881000	-0.0997815
1	3.499	120343001	120346500	0.0909751
1	16.999	148783501	148800500	-0.460753
1	4.499	153073001	153077500	-0.255321
1	38.499	153472001	153510500	-0.231844
1	18.499	165775001	165793500	0.0733685
1	1.999	174937001	174939000	0.322823
1	1.999	191663501	191665500	0
1	446.999	200825501	201272500	0.510645
2	10.499	44934501	44945000	-0.284669
2	10.999	59327501	59338500	-0.407929
2	3.499	65943001	65946500	0
2	2.499	70952001	70954500	-0.208367
2	13.499	81116001	81129500	0.179019
2	13.999	81132501	81146500	0.179019
2	1.999	88452001	88454000	0.0381512
2	11.999	100404501	100416500	0.193693
2	33.499	104077501	104111000	0.355103
2	4.499	105240001	105244500	-0.0410872
2	9.999	113683501	113693500	-0.00293357
2	22.999	123135001	123158000	-0.645641
2	20.499	138754501	138775000	-0.228909
2	4.999	144614501	144619500	0.407929
2	3.499	144620001	144623500	0.325757
2	8.499	147363001	147371500	0.0176088
2	2.999	150502001	150505000	0.0205424
2	2.499	155159001	155161500	0.143802
3	6.999	54850501	54857500	-0.137933
3	3.999	67619501	67623500	0.220106
3	2.499	82120001	82122500	-0.129129
3	16.999	89883001	89900000	-0.0997815
3	3.999	101271501	101275500	-0.032284
3	2.999	112810501	112813500	0
4	3.499	724501	728000	0.278802
4	9.999	10538501	10548500	0
4	21.999	18435501	18457500	-0.011739
4	4.499	18792501	18797000	-0.143802
4	10.999	33485501	33496500	0.0704337
4	2.499	40801501	40804000	0.00880317
4	1.999	40806501	40808500	-0.0352176
4	2.999	44877501	44880500	0
4	7.999	49104001	49112000	0.114456
4	11.999	54812001	54824000	-0.628035
4	27.499	66953001	66980500	0.287605
4	2.499	73081001	73083500	0.0440208
5	3.999	16227501	16231500	0.0733688
5	6.999	57906501	57913500	-0.0410872
8	2.499	13215501	13218000	-0.0674992
8	9.999	29399501	29409500	0.190759
8	5.999	29412001	29418000	-0.108584
8	292.999	32735001	33028000	-0.0234784
8	8.499	33078501	33087000	-0.0146738
9	13.999	22945001	22959000	0.352169
10	4.999	16865501	16870500	0.152606
11	6.499	5030001	5036500	0
11	3.999	10367501	10371500	-0.0528254
13	22.499	8328501	8351000	0.296409
13	21.999	8351501	8373500	0.296409
13	2.499	9134501	9137000	0
14	15.499	7722001	7737500	0
15	22.999	17570501	17593500	-0.102716
16	5.999	4681501	4687500	0.149671
17	11.999	42001	54000	-0.16141
17	29.999	784501	814500	-0.0058696
20	3.499	4863001	4866500	0.214234
27	2.999	4161501	4164500	-0.0469543
28	2.999	3678001	3681000	0.27293
28	1.999	5359501	5361500	-0.0997807

[truncated: 1 more sheets: Supplementary Table11]
